# Supplementary material for: Selection Signature Analyses Revealed Genes Associated With Adaptation, Production, and Reproduction in Selected Goat Breeds in Kenya
Source: Front Genet. 2022 Apr 21;13:858923. doi: 10.3389/fgene.2022.858923 (PMC9068939; doi:10.3389/fgene.2022.858923)
Supplement: Supplementary file 1 [file Table2.XLSX]

## Sheet: overlapped_selection_regions
	Table S2: Intersected selection signatures regions detected and genes associated with the identified regions
	Chr	start	end	SNP	analysis	Breed	gene
1	3	41000000	42000000	['snp54300-scaffold83-1043207', 'snp54303-scaffold83-1176925']	FLK, iHS	Galla, All	LEPR, PDE4B	2
2	3	46000000	47000000	['snp11854-scaffold144-614875', 'snp11861-scaffold144-890972', 'snp11865-scaffold144-1020983']	XP-EHH, iHS	Saanen, Galla	PTGER3, CTH, ANKRD13C	3
3	3	50000000	51000000	['snp11955-scaffold144-5156093', 'snp11946-scaffold144-4804399', 'snp11941-scaffold144-4587233', 'snp11942-scaffold144-4621573', 'snp11956-scaffold144-5207849', 'snp11944-scaffold144-4727052', 'snp11950-scaffold144-4973092', 'snp11945-scaffold144-4772221', 'snp11952-scaffold144-5038299', 'snp11949-scaffold144-4931221', 'snp11936-scaffold144-4262564', 'snp11937-scaffold144-4340527', 'snp11940-scaf…	XP-EHH, iHS	Saanen	FPGT, TYW3, LRRIQ3, ERICH3, CRYZ	5
4	3	51000000	52000000	['snp11957-scaffold144-5249065', 'snp11966-scaffold144-5755533', 'snp11960-scaffold144-5377151', 'snp11963-scaffold144-5564225', 'snp11965-scaffold144-5698436', 'snp11964-scaffold144-5609302', 'snp11961-scaffold144-5450041', 'snp11962-scaffold144-5518828']	XP-EHH, iHS	Saanen	LHX8, SLC44A5	2
5	3	52000000	53000000	['snp10475-scaffold1373-2481129', 'snp10472-scaffold1373-2338029', 'snp10474-scaffold1373-2430683', 'snp10473-scaffold1373-2398773', 'snp10476-scaffold1373-2518750', 'snp10467-scaffold1373-2062955', 'snp10477-scaffold1373-2549834']	XP-EHH, iHS	Saanen	ASB17, MSH4	2
6	4	94000000	95000000	['snp55940-scaffold87-323762', 'snp55936-scaffold87-177532']	XP-EHH, iHS	Saanen, Alpine	PRPS1L1, SNX13	2
7	10	47000000	48000000	['snp25241-scaffold259-7428559', 'snp25251-scaffold259-7884705', 'snp25252-scaffold259-7916498']	XP-EHH, iHS	Toggenburg
8	13	57000000	58000000	['snp51611-scaffold758-759914', 'snp51604-scaffold758-468102']	iHS, FLK	Alpine, All	NPEPL1, C20orf85, APCDD1L, CTCFL, PCK1, RAB22A, VAPB, PMEPA1	8
9	13	61000000	62000000	['snp48642-scaffold691-163083', 'snp48643-scaffold691-194694']	hapFLK, FLK	All	ASXL1,DNMT3B, EFCAB8, KIF3B, SUN5, POFUT1 , BPIFB6, NOL4L, BPIFB4, BPIFB2, BPIFB3	11
10	15	22000000	23000000	['snp54682-scaffold837-59896', 'snp54684-scaffold837-125682', 'snp54683-scaffold837-94165', 'snp54685-scaffold837-160587', 'snp54688-scaffold837-282850', 'snp54681-scaffold837-12959', 'snp54687-scaffold837-244226']	XP-EHH, iHS	Toggenburg	KCNA4	1
11	15	23000000	24000000	['snp54695-scaffold837-625690', 'snp54693-scaffold837-535504', 'snp54709-scaffold837-1316009', 'snp54692-scaffold837-503507', 'snp54694-scaffold837-595190']	XP-EHH, iHS	Toggenburg	METTL15	1
12	15	25000000	26000000	['snp54739-scaffold837-2657136', 'snp54740-scaffold837-2685977']	XP-EHH, iHS	Toggenburg	FIBIN, SLC5A12, BBOX1, MUC15, ANO3	5
13	22	50000000	51000000	['snp12833-scaffold1497-708883', 'snp12836-scaffold1497-829921', 'snp12832-scaffold1497-670147', 'snp12835-scaffold1497-799199', 'snp12831-scaffold1497-609604', 'snp12834-scaffold1497-753436']	XP-EHH, iHS	Saanen	RBM5, HYAL3, CCDC71, LAMB2, CACNA2D2, MON1A, INKA1, CYB561D2, BSN, C3orf62, RBM6, KLHDC8B, SLC38A3, GPX1, LSMEM2, DAG1, RHOA, GNAI2, NAA80, C3orf84, CDHR4, RNF123, GNAT1, NPRL2, AMT, AMIGO3, IFRD2, SEMA3B, SEMA3F, ZMYND10, IHO1, TCTA, MST1, HYAL1, TMEM115, GMPPB, RASSF1, IP6K1, HYAL2, CAMKV, MST1R, APEH, USP4, USP19, UBA7, QARS1, TRAIP	47
14	26	16000000	17000000	['snp47546-scaffold67-2080794', 'snp47556-scaffold67-2509157', 'snp47541-scaffold67-1849421', 'snp47545-scaffold67-2041958', 'snp47555-scaffold67-2462696', 'snp47553-scaffold67-2386252']	XP-EHH, iHS	Toggenburg	FAM160B1, ATRNL1, TRUB1, ABLIM1							4
15	26	18000000	19000000	['snp47600-scaffold67-4304030', 'snp47595-scaffold67-4104311', 'snp47598-scaffold67-4230442', 'snp47590-scaffold67-3920657', 'snp47599-scaffold67-4269823', 'snp47596-scaffold67-4134724', 'snp47604-scaffold67-4466830', 'snp47594-scaffold67-4073028', 'snp47592-scaffold67-3987157']	XP-EHH, iHS	Toggenburg	TCF7L2, VTI1A							2
16	27	9000000	10000000	['snp18626-scaffold1881-814751', 'snp36501-scaffold439-1177018']	iHS, FLK	all, Toggenburg	ANK1, GOLGA7, SFRP1, GPAT4, GINS4, ZMAT4	6
								95
