# Supplementary material for: Selection Signature Analyses Revealed Genes Associated With Adaptation, Production, and Reproduction in Selected Goat Breeds in Kenya
Source: Front Genet. 2022 Apr 21;13:858923. doi: 10.3389/fgene.2022.858923 (PMC9068939; doi:10.3389/fgene.2022.858923)
Supplement: Supplementary file 2 [file Table3.XLSX]

## Sheet: GOTERM_BP_DIRECT
Table S3: Significantly presented Gene Ontology term Biological Processes (GOTERM_BP_DIRECT)
	GOTERM		Genes	Count	%	P-Value	Benjamini
1	GO:0071347	cellular response to interleukin-1	HYAL1, HYAL2, HYAL3, PCK1, SFRP1	5	5.6	0.00044	0.16
2	GO:0071493	cellular response to UV-B	HYAL1, HYAL2, HYAL3	3	3.3	0.00044	0.16
3	GO:0030214	hyaluronan catabolic process	HYAL1, HYAL2, HYAL3	3	3.3	0.0024	0.47
4	GO:0071356	cellular response to tumor necrosis factor	HYAL1, HYAL2, HYAL3, PCK1, SFRP1	5	5.6	0.0025	0.47
5	GO:0046677	response to antibiotic	HYAL1, HYAL2, HYAL3	3	3.3	0.0069	0.75
6	GO:0046718	viral entry into host cell	DAG1, HYAL1, HYAL2, HYAL3	4	4.4	0.0075	0.75
7	GO:0044344	cellular response to fibroblast growth factor stimulus	HYAL1, HYAL2, SFRP1	3	3.3	0.0078	0.75
8	GO:0061402	positive regulation of transcription from RNA polymerase II promoter in response to acidic pH	PCK1, SLC38A3	2	2.2	0.008	0.75
9	GO:0032259	methylation	DNMT3B, AMT, METTL15, TYW3	4	4.4	0.009	0.75
10	GO:0009615	response to virus	HYAL1, HYAL2, HYAL3, MST1R	4	4.4	0.011	0.82
11	GO:0051365	cellular response to potassium ion starvation	PCK1, SLC38A3	2	2.2	0.012	0.82
12	GO:0009887	animal organ morphogenesis	ASXL1, ABLIM1, ATRNL1, LAMB2	4	4.4	0.019	1
13	GO:0034446	substrate adhesion-dependent cell spreading	ATRNL1 , LAMB2, RHOA	3	3.3	0.021	1
14	GO:0016579	protein deubiquitination	ASXL1, RHOA, RNF123, USP19, USP4	5	5.6	0.023	1
15	GO:0051216	cartilage development	HYAL1, HYAL2, HYAL3	3	3.3	0.026	1
16	GO:0050679	positive regulation of epithelial cell proliferation	HYAL1, SFRP1, TCF7L2	3	3.3	0.028	1
17		modulation by virus of host morphology or physiology	VAPB, DAG1	2	2.2	0.032	1
18	GO:0060167	adenosine receptor signaling pathway	GNAI2, GNAT1	2	2.2	0.036	1
19	GO:0060055	angiogenesis involved in wound healing	DAG1, GPX1	2	2.2	0.043	1
20	GO:0060628	ER to Golgi vesicle-mediated transport	VAPB, ANK1,TMEM115, VTTL1A	4	4.4	0.045	1
21	GO:0048012	hepatocyte growth factor receptor signaling pathway	MST1R, MST1	2	2.2	0.047	1
22	GO:0030307	positive regulation of cell growth	HYAL1, RHOA, SFRP1	3	3.3	0.048	1
23	GO:0007601	visual perception	GNAT1, ABLIM1, CRYZ, LAMB2	4	4.4	0.051	1
24	GO:0035810	positive regulation of urine volume	MST1R, MST1	2	2.2	0.055	1
25	GO:0021675	nerve development	DAG1, SEMA3F	2	2.2	0.059	1
26	GO:0000302	response to reactive oxygen species	HYAL1, HYAL2	2	2.2	0.063	1
27	GO:0006623	protein targeting to vacuole	MON1A, VTI1A	2	2.2	0.063	1
28	GO:0045721	negative regulation of gluconeogenesis	LEPR, MST1	2	2.2	0.07	1
29	GO:0043403	skeletal muscle tissue regeneration	DAG1, GPX1	2	2.2	0.074	1
30		glucose homeostasis	LEPR, PCK1, TCF7L2	3	3.3	0.077	1
31	GO:0030521	androgen receptor signaling pathway	PMEPA1, RHOA	2	2.2	0.081	1
32	GO:0008585	female gonad development	LHX8, SFRP1	2	2.2	0.085	1
33	GO:0016477	cell migration	ATRNL1, LAMB2, MST1R, RHOA	4	4.4	0.086	1
34	GO:0030308	negative regulation of cell growth	HYAL1,HYAL2, SFRP1	3	3.3	0.096	1
35	GO:0071456	cellular response to hypoxia	MST1, PCK1, SFRP1	3	3.3	0.097	1
36	GO:0051924	regulation of calcium ion transport	GNAI2, RHOA	2	2.2	0.1	1
