# Supplementary material for: Selection Signature Analyses Revealed Genes Associated With Adaptation, Production, and Reproduction in Selected Goat Breeds in Kenya
Source: Front Genet. 2022 Apr 21;13:858923. doi: 10.3389/fgene.2022.858923 (PMC9068939; doi:10.3389/fgene.2022.858923)
Supplement: Supplementary file 3 [file Table6.XLSX]

## Sheet: KEGG_PATHWAY
Table S: Significantly presented Kyoto Encyclopaedia of Genes and Genomes pathways (KEGG _pathways)
	Pathway	Genes	Count	%	P-Value	Benjamini
1	00531 M N Glycosaminoglycan degradation	HYAL1, HYAL2, HYAL3	3	3.3	0.0034	0.48
2	05412 Arrhythmogenic right ventricular cardiomyopathy	CACNA2D2, DAG1, TCF7L2	3	3.3	0.049	1
3	04360 Axon guidance	GNAI2, ABLIM1, RHOA, SEMA3F	4	4.4	0.052	1
4	04138 Autophagy - yeast	MON1A, IP6K1, VTI1A	3	3.3	0.054	1
5	04024 N cAMP signaling pathway	GNAI2, PDE4B, PTGER3, RHOA	4	4.4	0.082	1
6	04928 N Parathyroid hormone synthesis, secretion and action	GNAI2, PDE4B, RHOA	3	3.3	0.086	1
7	05200 N Pathways in cancer	GNAI2, RASSF1, LAMB2, PTGER3, RHOA, TCF7L2	6	6.7	0.097	1
