# Supplementary material for: Selection Signature Analyses Revealed Genes Associated With Adaptation, Production, and Reproduction in Selected Goat Breeds in Kenya
Source: Front Genet. 2022 Apr 21;13:858923. doi: 10.3389/fgene.2022.858923 (PMC9068939; doi:10.3389/fgene.2022.858923)
Supplement: Supplementary file 4 [file Table4.XLSX]

## Sheet: GOTERM_CC_DIRECT
Table S4: Significantly presented Gene Ontology term Cellular Component (GOTERM_CC_DIRECT)
	GOTERM		Genes	Count	%	P-Value	Benjamini
1	GO:0043197	dendritic spine	KIF3B, PDE48, KCNA4, RHOA	4	4.4	0.031	1
2	GO:0070062	extracellular exosome	BPIFB2, GNAI2, RAB22A, APEH, CRYZ, CTH, DAG1, BBOX1, GOLGAZ, HYAL1, KIF3B, LAMB2, PCK1, RHOA, SFRP1, SLC5A12,	16	17.8	0.036	1
3	GO:0030496	midbody	CAMKV, BSN, DAG1, RHOA, SEMA3F	4	4.4	0.039	1
4	GO:0005604	basement membrane	ATRNL1, DAG1, LAMB2	3	3.3	0.056	1
5	GO:0098978	glutamatergic synapse	CAMKV, BSN, DAG1, RHOA, SEMA3F	5	5.6	0.064	1
6	GO:0016324	apical plasma membrane	GNAT1, HYAL2, SLC38A3, SLC5A12, ZMYND10	5	5.6	0.066	1
7	GO:0016323	basolateral plasma membrane	ANK1, DAG1, LEPR, SLC38A3	4	4.4	0.071	1
8	GO:0005773	vacuole	MST1R, MST1	2	2.2	0.072	1
9	GO:0044306	neuron projection terminus	BSN, VTI1A	2	2.2	0.079	1
10	GO:0005576	extracellular region	BPIFB2, BPIFB3, BPIFB4, BPIFB6, APEH, DAG1, FIBIN, GOLGAZ, HYAL3, LAMB2, LEPR, MST1, MUC15, SFRP1	14	15.6	0.092	1
