# Supplementary material for: Selection Signature Analyses Revealed Genes Associated With Adaptation, Production, and Reproduction in Selected Goat Breeds in Kenya
Source: Front Genet. 2022 Apr 21;13:858923. doi: 10.3389/fgene.2022.858923 (PMC9068939; doi:10.3389/fgene.2022.858923)
Supplement: Supplementary file 5 [file Table1.XLSX]

## Sheet: Top_genomic_regions
	Table S1: Top genomic regions for all the analysis
	SNP	Chr	bp	End position_Mb	P	analysis	pop	binsLab	binsWin
1	snp48238-scaffold682-3312184	1	70045429	70.0454	6.02431	iHS	alpine	0.0909722	[7e+07,7.1e+07)
2	snp48210-scaffold682-2118449	1	71240423	71.2404	6.64751	iHS	alpine	0.0916667	[7.1e+07,7.2e+07)
3	snp25591-scaffold263-3677260	1	113699599	113.7	8.80158	hapflk	all	0.120833	[1.13e+08,1.14e+08)
4	snp25592-scaffold263-3708075	1	113731458	113.731	8.96649	hapflk	all	0.120833	[1.13e+08,1.14e+08)
5	snp23439-scaffold236-4492	1	113770884	113.771	8.95722	hapflk	all	0.120833	[1.13e+08,1.14e+08)
6	snp23440-scaffold236-67007	1	113853175	113.853	8.96424	hapflk	all	0.120833	[1.13e+08,1.14e+08)
7	snp23441-scaffold236-99482	1	113887304	113.887	8.96892	hapflk	all	0.120833	[1.13e+08,1.14e+08)
8	snp23442-scaffold236-135946	1	113923292	113.923	8.97306	hapflk	all	0.120833	[1.13e+08,1.14e+08)
9	snp23443-scaffold236-205026	1	113992906	113.993	8.92999	hapflk	all	0.120833	[1.13e+08,1.14e+08)
10	snp23444-scaffold236-235435	1	114023567	114.024	8.92903	hapflk	all	0.121528	[1.14e+08,1.15e+08)
11	snp23445-scaffold236-283036	1	114070740	114.071	8.937	hapflk	all	0.121528	[1.14e+08,1.15e+08)
12	snp23446-scaffold236-311924	1	114099496	114.099	8.92086	hapflk	all	0.121528	[1.14e+08,1.15e+08)
13	snp23447-scaffold236-348858	1	114136324	114.136	8.88507	hapflk	all	0.121528	[1.14e+08,1.15e+08)
14	snp23448-scaffold236-391223	1	114178820	114.179	8.89841	hapflk	all	0.121528	[1.14e+08,1.15e+08)
15	snp23449-scaffold236-425257	1	114212902	114.213	8.93614	hapflk	all	0.121528	[1.14e+08,1.15e+08)
16	snp23450-scaffold236-467848	1	114255882	114.256	8.79916	hapflk	all	0.121528	[1.14e+08,1.15e+08)
17	snp23451-scaffold236-497594	1	114285701	114.286	8.80186	hapflk	all	0.121528	[1.14e+08,1.15e+08)
18	snp403-scaffold1009-1550238	1	114297514	114.298	8.81038	hapflk	all	0.121528	[1.14e+08,1.15e+08)
19	snp402-scaffold1009-1511050	1	114336981	114.337	9.09074	hapflk	all	0.121528	[1.14e+08,1.15e+08)
20	snp401-scaffold1009-1469578	1	114378951	114.379	9.12118	hapflk	all	0.121528	[1.14e+08,1.15e+08)
21	snp400-scaffold1009-1403183	1	114445151	114.445	9.16796	hapflk	all	0.121528	[1.14e+08,1.15e+08)
22	snp398-scaffold1009-1333513	1	114514997	114.515	9.08936	hapflk	all	0.121528	[1.14e+08,1.15e+08)
23	snp397-scaffold1009-1301673	1	114546836	114.547	9.05689	hapflk	all	0.121528	[1.14e+08,1.15e+08)
24	snp395-scaffold1009-1194790	1	114654763	114.655	8.99326	hapflk	all	0.121528	[1.14e+08,1.15e+08)
25	snp394-scaffold1009-1164506	1	114685459	114.685	8.97282	hapflk	all	0.121528	[1.14e+08,1.15e+08)
26	snp393-scaffold1009-1126682	1	114723104	114.723	8.96244	hapflk	all	0.121528	[1.14e+08,1.15e+08)
27	snp392-scaffold1009-1064656	1	114785123	114.785	8.96105	hapflk	all	0.121528	[1.14e+08,1.15e+08)
28	snp391-scaffold1009-1024556	1	114826280	114.826	8.86423	hapflk	all	0.121528	[1.14e+08,1.15e+08)
29	snp390-scaffold1009-978822	1	114872015	114.872	8.83799	hapflk	all	0.121528	[1.14e+08,1.15e+08)
30	snp389-scaffold1009-949628	1	114901320	114.901	8.8322	hapflk	all	0.121528	[1.14e+08,1.15e+08)
31	snp388-scaffold1009-917284	1	114933911	114.934	8.82751	hapflk	all	0.121528	[1.14e+08,1.15e+08)
32	snp387-scaffold1009-876935	1	114974732	114.975	8.81748	hapflk	all	0.121528	[1.14e+08,1.15e+08)
33	snp35907-scaffold430-7694252	2	89971659	89.9717	7.59996	iHS	saanen	0.145833	[8.9e+07,9e+07)
34	snp35757-scaffold430-1349898	2	96332945	96.3329	8.23904	iHS	saanen	0.150694	[9.6e+07,9.7e+07)
35	snp28264-scaffold301-1509953	2	107918889	107.919	7.217	iHS	saanen	0.158333	[1.07e+08,1.08e+08)
36	snp17469-scaffold1806-580058	3	1669699	1.6697	2.99959	flk	all	0.126389	[1e+06,2e+06)
37	snp32019-scaffold3595-128545	3	9066689	9.06669	5.34546	flk	all	0.131944	[9e+06,1e+07)
38	snp41717-scaffold543-230213	3	14002666	14.0027	9.64054	iHS	galla	0.135417	[1.4e+07,1.5e+07)
39	snp16221-scaffold1704-969243	3	14428392	14.4284	12.181	iHS	galla	0.135417	[1.4e+07,1.5e+07)
40	snp16215-scaffold1704-657616	3	14733539	14.7335	9.78274	iHS	galla	0.135417	[1.4e+07,1.5e+07)
41	snp16210-scaffold1704-440512	3	14951706	14.9517	13.6898	iHS	galla	0.135417	[1.4e+07,1.5e+07)
42	snp16202-scaffold1704-117553	3	15276396	15.2764	14.5131	iHS	galla	0.136111	[1.5e+07,1.6e+07)
43	snp16201-scaffold1704-83119	3	15310434	15.3104	17.1176	iHS	galla	0.136111	[1.5e+07,1.6e+07)
44	snp14487-scaffold158-88363	3	15482609	15.4826	12.8139	iHS	galla	0.136111	[1.5e+07,1.6e+07)
45	snp14489-scaffold158-164717	3	15559576	15.5596	14.0638	iHS	galla	0.136111	[1.5e+07,1.6e+07)
46	snp14494-scaffold158-380756	3	15775363	15.7754	13.1567	iHS	galla	0.136111	[1.5e+07,1.6e+07)
47	snp28600-scaffold3068-136800	3	16120618	16.1206	15.5939	iHS	galla	0.136806	[1.6e+07,1.7e+07)
48	snp23574-scaffold238-136566	3	16543852	16.5439	9.79277	iHS	galla	0.136806	[1.6e+07,1.7e+07)
49	snp23595-scaffold238-1029723	3	17439965	17.44	15.808	iHS	galla	0.1375	[1.7e+07,1.8e+07)
50	snp23601-scaffold238-1273585	3	17682727	17.6827	15.8789	iHS	galla	0.1375	[1.7e+07,1.8e+07)
51	snp57206-scaffold910-1289981	3	19231991	19.232	12.7852	iHS	galla	0.138889	[1.9e+07,2e+07)
52	snp41842-scaffold545-906069	3	19645276	19.6453	12.6625	iHS	galla	0.138889	[1.9e+07,2e+07)
53	snp41827-scaffold545-308575	3	20248678	20.2487	10.2943	iHS	galla	0.139583	[2e+07,2.1e+07)
54	snp41822-scaffold545-68926	3	20489667	20.4897	10.9814	iHS	galla	0.139583	[2e+07,2.1e+07)
55	snp41820-scaffold545-4395	3	20554328	20.5543	14.3662	iHS	galla	0.139583	[2e+07,2.1e+07)
56	snp17490-scaffold181-38857	3	20598001	20.598	11.2719	iHS	galla	0.139583	[2e+07,2.1e+07)
57	snp17499-scaffold181-371955	3	20929572	20.9296	13.0559	iHS	galla	0.139583	[2e+07,2.1e+07)
58	snp17501-scaffold181-440831	3	20998727	20.9987	9.37458	iHS	galla	0.139583	[2e+07,2.1e+07)
59	snp43907-scaffold595-228188	3	22215352	22.2154	9.12273	iHS	galla	0.140972	[2.2e+07,2.3e+07)
60	snp43921-scaffold595-902549	3	22905203	22.9052	13.7623	iHS	galla	0.140972	[2.2e+07,2.3e+07)
61	snp43928-scaffold595-1225119	3	23231181	23.2312	11.3538	iHS	galla	0.141667	[2.3e+07,2.4e+07)
62	snp44015-scaffold595-5172582	3	27179933	27.1799	14.101	iHS	galla	0.144444	[2.7e+07,2.8e+07)
63	snp16980-scaffold1771-1040510	3	28079529	28.0795	9.2035	iHS	galla	0.145139	[2.8e+07,2.9e+07)
64	snp7968-scaffold129-221764	3	29340589	29.3406	8.93072	iHS	galla	0.145833	[2.9e+07,3e+07)
65	snp15899-scaffold167-713954	3	36166694	36.1667	14.4276	iHS	galla	0.150694	[3.6e+07,3.7e+07)
66	snp48349-scaffold687-234603	3	37705429	37.7054	9.86862	iHS	galla	0.151389	[3.7e+07,3.8e+07)
67	snp48360-scaffold687-693786	3	38167041	38.167	9.59097	iHS	galla	0.152083	[3.8e+07,3.9e+07)
68	snp48380-scaffold687-1586136	3	39063732	39.0637	15.1011	iHS	galla	0.152778	[3.9e+07,4e+07)
69	snp48397-scaffold687-2250768	3	39728506	39.7285	10.2199	iHS	galla	0.152778	[3.9e+07,4e+07)
70	snp54280-scaffold83-135518	3	40743500	40.7435	12.7552	iHS	galla	0.153472	[4e+07,4.1e+07)
71	snp54282-scaffold83-211633	3	40818782	40.8188	9.039	iHS	galla	0.153472	[4e+07,4.1e+07)
72	snp54300-scaffold83-1043207	3	41657498	41.6575	9.96461	iHS	galla	0.154167	[4.1e+07,4.2e+07)
73	snp54303-scaffold83-1176925	3	41790683	41.7907	3.51721	flk	all	0.154167	[4.1e+07,4.2e+07)
74	snp54321-scaffold83-1929280	3	42543811	42.5438	11.2418	iHS	galla	0.154861	[4.2e+07,4.3e+07)
75	snp54322-scaffold83-1977234	3	42592228	42.5922	11.2418	iHS	galla	0.154861	[4.2e+07,4.3e+07)
76	snp54327-scaffold83-2185503	3	42801082	42.8011	11.4897	iHS	galla	0.154861	[4.2e+07,4.3e+07)
77	snp54375-scaffold83-4253557	3	44888292	44.8883	9.77943	iHS	galla	0.15625	[4.4e+07,4.5e+07)
78	snp11854-scaffold144-614875	3	46355720	46.3557	13.4258	iHS	galla	0.157639	[4.6e+07,4.7e+07)
79	snp11861-scaffold144-890972	3	46631099	46.6311	4.88657	xpehh	saanenVgalla	0.157639	[4.6e+07,4.7e+07)
80	snp11865-scaffold144-1020983	3	46761419	46.7614	9.09521	iHS	saanen	0.157639	[4.6e+07,4.7e+07)
81	snp11877-scaffold144-1568016	3	47310295	47.3103	8.64014	iHS	saanen	0.158333	[4.7e+07,4.8e+07)
82	snp11894-scaffold144-2306450	3	48050077	48.0501	8.19958	iHS	saanen	0.159028	[4.8e+07,4.9e+07)
83	snp11898-scaffold144-2525228	3	48271750	48.2717	8.00443	iHS	saanen	0.159028	[4.8e+07,4.9e+07)
84	snp11900-scaffold144-2597601	3	48345568	48.3456	7.71489	iHS	saanen	0.159028	[4.8e+07,4.9e+07)
85	snp11903-scaffold144-2735840	3	48485063	48.4851	10.0104	iHS	saanen	0.159028	[4.8e+07,4.9e+07)
86	snp11915-scaffold144-3332243	3	49081495	49.0815	6.35313	xpehh	saanenValpine	0.159722	[4.9e+07,5e+07)
87	snp11916-scaffold144-3376721	3	49126714	49.1267	7.23062	xpehh	saanenValpine	0.159722	[4.9e+07,5e+07)
88	snp11917-scaffold144-3406777	3	49157484	49.1575	8.17219	iHS	saanen	0.159722	[4.9e+07,5e+07)
89	snp11917-scaffold144-3406777	3	49157484	49.1575	6.54055	xpehh	saanenValpine	0.159722	[4.9e+07,5e+07)
90	snp11918-scaffold144-3457650	3	49210658	49.2107	8.21968	iHS	saanen	0.159722	[4.9e+07,5e+07)
91	snp11919-scaffold144-3489805	3	49243432	49.2434	7.91367	iHS	saanen	0.159722	[4.9e+07,5e+07)
92	snp11919-scaffold144-3489805	3	49243432	49.2434	6.30408	xpehh	saanenValpine	0.159722	[4.9e+07,5e+07)
93	snp11920-scaffold144-3519935	3	49273742	49.2737	13.0309	iHS	saanen	0.159722	[4.9e+07,5e+07)
94	snp11920-scaffold144-3519935	3	49273742	49.2737	5.99809	xpehh	saanenValpine	0.159722	[4.9e+07,5e+07)
95	snp11923-scaffold144-3655808	3	49401007	49.401	5.99342	xpehh	saanenValpine	0.159722	[4.9e+07,5e+07)
96	snp11924-scaffold144-3724779	3	49470479	49.4705	10.6687	iHS	saanen	0.159722	[4.9e+07,5e+07)
97	snp11924-scaffold144-3724779	3	49470479	49.4705	6.03381	xpehh	saanenValpine	0.159722	[4.9e+07,5e+07)
98	snp11925-scaffold144-3776076	3	49522555	49.5226	5.41325	xpehh	saanenValpine	0.159722	[4.9e+07,5e+07)
99	snp11925-scaffold144-3776076	3	49522555	49.5226	4.87298	xpehh	saanenVgalla	0.159722	[4.9e+07,5e+07)
100	snp11926-scaffold144-3805963	3	49553302	49.5533	5.42748	xpehh	saanenValpine	0.159722	[4.9e+07,5e+07)
101	snp11926-scaffold144-3805963	3	49553302	49.5533	4.89753	xpehh	saanenVgalla	0.159722	[4.9e+07,5e+07)
102	snp11927-scaffold144-3850447	3	49598635	49.5986	9.12445	iHS	saanen	0.159722	[4.9e+07,5e+07)
103	snp11927-scaffold144-3850447	3	49598635	49.5986	6.29763	xpehh	saanenValpine	0.159722	[4.9e+07,5e+07)
104	snp11928-scaffold144-3880568	3	49629347	49.6293	8.54073	iHS	saanen	0.159722	[4.9e+07,5e+07)
105	snp11928-scaffold144-3880568	3	49629347	49.6293	6.07981	xpehh	saanenValpine	0.159722	[4.9e+07,5e+07)
106	snp11928-scaffold144-3880568	3	49629347	49.6293	4.91741	xpehh	saanenVgalla	0.159722	[4.9e+07,5e+07)
107	snp11929-scaffold144-3943102	3	49691854	49.6919	11.0085	iHS	saanen	0.159722	[4.9e+07,5e+07)
108	snp11929-scaffold144-3943102	3	49691854	49.6919	5.94962	xpehh	saanenValpine	0.159722	[4.9e+07,5e+07)
109	snp11929-scaffold144-3943102	3	49691854	49.6919	6.23634	xpehh	saanenVgalla	0.159722	[4.9e+07,5e+07)
110	snp11930-scaffold144-3978206	3	49727265	49.7273	6.18719	xpehh	saanenVgalla	0.159722	[4.9e+07,5e+07)
111	snp11931-scaffold144-4036377	3	49786673	49.7867	5.97862	xpehh	saanenValpine	0.159722	[4.9e+07,5e+07)
112	snp11931-scaffold144-4036377	3	49786673	49.7867	5.22985	xpehh	saanenVgalla	0.159722	[4.9e+07,5e+07)
113	snp11932-scaffold144-4067683	3	49819629	49.8196	6.08382	xpehh	saanenValpine	0.159722	[4.9e+07,5e+07)
114	snp11933-scaffold144-4129031	3	49881475	49.8815	6.64799	xpehh	saanenValpine	0.159722	[4.9e+07,5e+07)
115	snp11934-scaffold144-4171746	3	49923374	49.9234	7.81151	iHS	saanen	0.159722	[4.9e+07,5e+07)
116	snp11934-scaffold144-4171746	3	49923374	49.9234	7.50574	xpehh	saanenValpine	0.159722	[4.9e+07,5e+07)
117	snp11935-scaffold144-4232680	3	49984428	49.9844	6.89278	xpehh	saanenValpine	0.159722	[4.9e+07,5e+07)
118	snp11936-scaffold144-4262564	3	50014007	50.014	5.73452	xpehh	saanenValpine	0.160417	[5e+07,5.1e+07)
119	snp11937-scaffold144-4340527	3	50093997	50.094	6.01904	xpehh	saanenValpine	0.160417	[5e+07,5.1e+07)
120	snp11940-scaffold144-4544247	3	50305519	50.3055	7.54427	iHS	saanen	0.160417	[5e+07,5.1e+07)
121	snp11941-scaffold144-4587233	3	50349308	50.3493	4.86991	xpehh	saanenVgalla	0.160417	[5e+07,5.1e+07)
122	snp11942-scaffold144-4621573	3	50384632	50.3846	4.67222	xpehh	saanenVgalla	0.160417	[5e+07,5.1e+07)
123	snp11943-scaffold144-4677014	3	50440323	50.4403	7.86284	iHS	saanen	0.160417	[5e+07,5.1e+07)
124	snp11944-scaffold144-4727052	3	50490235	50.4902	4.64171	xpehh	saanenVgalla	0.160417	[5e+07,5.1e+07)
125	snp11945-scaffold144-4772221	3	50536712	50.5367	11.9904	iHS	saanen	0.160417	[5e+07,5.1e+07)
126	snp11945-scaffold144-4772221	3	50536712	50.5367	6.63726	xpehh	saanenValpine	0.160417	[5e+07,5.1e+07)
127	snp11945-scaffold144-4772221	3	50536712	50.5367	5.3746	xpehh	saanenVgalla	0.160417	[5e+07,5.1e+07)
128	snp11946-scaffold144-4804399	3	50568968	50.569	7.90774	iHS	saanen	0.160417	[5e+07,5.1e+07)
129	snp11946-scaffold144-4804399	3	50568968	50.569	6.43742	xpehh	saanenValpine	0.160417	[5e+07,5.1e+07)
130	snp11946-scaffold144-4804399	3	50568968	50.569	6.93805	xpehh	saanenVgalla	0.160417	[5e+07,5.1e+07)
131	snp11947-scaffold144-4855544	3	50620338	50.6203	7.73483	xpehh	saanenValpine	0.160417	[5e+07,5.1e+07)
132	snp11947-scaffold144-4855544	3	50620338	50.6203	6.41659	xpehh	saanenVgalla	0.160417	[5e+07,5.1e+07)
133	snp11948-scaffold144-4887639	3	50652310	50.6523	8.7158	xpehh	saanenValpine	0.160417	[5e+07,5.1e+07)
134	snp11948-scaffold144-4887639	3	50652310	50.6523	7.55227	xpehh	saanenVgalla	0.160417	[5e+07,5.1e+07)
135	snp11949-scaffold144-4931221	3	50696532	50.6965	7.37047	xpehh	saanenValpine	0.160417	[5e+07,5.1e+07)
136	snp11949-scaffold144-4931221	3	50696532	50.6965	7.02678	xpehh	saanenVgalla	0.160417	[5e+07,5.1e+07)
137	snp11950-scaffold144-4973092	3	50738219	50.7382	6.90788	xpehh	saanenValpine	0.160417	[5e+07,5.1e+07)
138	snp11950-scaffold144-4973092	3	50738219	50.7382	5.08807	xpehh	saanenVgalla	0.160417	[5e+07,5.1e+07)
139	snp11951-scaffold144-5006965	3	50772167	50.7722	11.8244	iHS	saanen	0.160417	[5e+07,5.1e+07)
140	snp11951-scaffold144-5006965	3	50772167	50.7722	8.22992	xpehh	saanenValpine	0.160417	[5e+07,5.1e+07)
141	snp11951-scaffold144-5006965	3	50772167	50.7722	7.07821	xpehh	saanenVgalla	0.160417	[5e+07,5.1e+07)
142	snp11952-scaffold144-5038299	3	50804074	50.8041	6.98017	xpehh	saanenValpine	0.160417	[5e+07,5.1e+07)
143	snp11952-scaffold144-5038299	3	50804074	50.8041	5.84416	xpehh	saanenVgalla	0.160417	[5e+07,5.1e+07)
144	snp11953-scaffold144-5080520	3	50846254	50.8463	7.2565	iHS	saanen	0.160417	[5e+07,5.1e+07)
145	snp11953-scaffold144-5080520	3	50846254	50.8463	7.24872	xpehh	saanenValpine	0.160417	[5e+07,5.1e+07)
146	snp11953-scaffold144-5080520	3	50846254	50.8463	5.53917	xpehh	saanenVgalla	0.160417	[5e+07,5.1e+07)
147	snp11954-scaffold144-5121242	3	50887622	50.8876	6.3879	xpehh	saanenValpine	0.160417	[5e+07,5.1e+07)
148	snp11954-scaffold144-5121242	3	50887622	50.8876	6.27263	xpehh	saanenVgalla	0.160417	[5e+07,5.1e+07)
149	snp11955-scaffold144-5156093	3	50922301	50.9223	10.9784	iHS	saanen	0.160417	[5e+07,5.1e+07)
150	snp11955-scaffold144-5156093	3	50922301	50.9223	5.61529	xpehh	saanenValpine	0.160417	[5e+07,5.1e+07)
151	snp11955-scaffold144-5156093	3	50922301	50.9223	5.39905	xpehh	saanenVgalla	0.160417	[5e+07,5.1e+07)
152	snp11956-scaffold144-5207849	3	50974797	50.9748	6.56065	xpehh	saanenValpine	0.160417	[5e+07,5.1e+07)
153	snp11956-scaffold144-5207849	3	50974797	50.9748	5.65615	xpehh	saanenVgalla	0.160417	[5e+07,5.1e+07)
154	snp11957-scaffold144-5249065	3	51016019	51.016	5.62742	xpehh	saanenVgalla	0.161111	[5.1e+07,5.2e+07)
155	snp11960-scaffold144-5377151	3	51145176	51.1452	5.35114	xpehh	saanenVgalla	0.161111	[5.1e+07,5.2e+07)
156	snp11961-scaffold144-5450041	3	51217296	51.2173	5.72676	xpehh	saanenVgalla	0.161111	[5.1e+07,5.2e+07)
157	snp11962-scaffold144-5518828	3	51286127	51.2861	5.63145	xpehh	saanenVgalla	0.161111	[5.1e+07,5.2e+07)
158	snp11963-scaffold144-5564225	3	51332805	51.3328	8.71506	iHS	saanen	0.161111	[5.1e+07,5.2e+07)
159	snp11963-scaffold144-5564225	3	51332805	51.3328	6.41425	xpehh	saanenVgalla	0.161111	[5.1e+07,5.2e+07)
160	snp11964-scaffold144-5609302	3	51378239	51.3782	5.54134	xpehh	saanenValpine	0.161111	[5.1e+07,5.2e+07)
161	snp11964-scaffold144-5609302	3	51378239	51.3782	6.14907	xpehh	saanenVgalla	0.161111	[5.1e+07,5.2e+07)
162	snp11965-scaffold144-5698436	3	51466538	51.4665	5.45826	xpehh	saanenValpine	0.161111	[5.1e+07,5.2e+07)
163	snp11965-scaffold144-5698436	3	51466538	51.4665	4.95744	xpehh	saanenVgalla	0.161111	[5.1e+07,5.2e+07)
164	snp11966-scaffold144-5755533	3	51525239	51.5252	6.4627	xpehh	saanenValpine	0.161111	[5.1e+07,5.2e+07)
165	snp10477-scaffold1373-2549834	3	52386974	52.387	5.41602	xpehh	saanenValpine	0.161806	[5.2e+07,5.3e+07)
166	snp10477-scaffold1373-2549834	3	52386974	52.387	5.59723	xpehh	saanenVgalla	0.161806	[5.2e+07,5.3e+07)
167	snp10476-scaffold1373-2518750	3	52417457	52.4175	5.49783	xpehh	saanenValpine	0.161806	[5.2e+07,5.3e+07)
168	snp10476-scaffold1373-2518750	3	52417457	52.4175	5.21873	xpehh	saanenVgalla	0.161806	[5.2e+07,5.3e+07)
169	snp10475-scaffold1373-2481129	3	52455131	52.4551	6.95026	xpehh	saanenValpine	0.161806	[5.2e+07,5.3e+07)
170	snp10475-scaffold1373-2481129	3	52455131	52.4551	6.02804	xpehh	saanenVgalla	0.161806	[5.2e+07,5.3e+07)
171	snp10474-scaffold1373-2430683	3	52505328	52.5053	6.13156	xpehh	saanenValpine	0.161806	[5.2e+07,5.3e+07)
172	snp10474-scaffold1373-2430683	3	52505328	52.5053	4.81869	xpehh	saanenVgalla	0.161806	[5.2e+07,5.3e+07)
173	snp10473-scaffold1373-2398773	3	52537302	52.5373	5.54873	xpehh	saanenVgalla	0.161806	[5.2e+07,5.3e+07)
174	snp10472-scaffold1373-2338029	3	52598136	52.5981	8.94752	iHS	saanen	0.161806	[5.2e+07,5.3e+07)
175	snp10467-scaffold1373-2062955	3	52873538	52.8735	7.30025	iHS	saanen	0.161806	[5.2e+07,5.3e+07)
176	snp10464-scaffold1373-1894212	3	53043473	53.0435	7.64268	iHS	saanen	0.1625	[5.3e+07,5.4e+07)
177	snp15511-scaffold164-2927845	3	76539807	76.5398	3.27989	flk	all	0.178472	[7.6e+07,7.7e+07)
178	snp47913-scaffold675-1923427	3	91347488	91.3475	3.66192	flk	all	0.188889	[9.1e+07,9.2e+07)
179	snp47897-scaffold675-1292870	3	91981688	91.9817	3.47924	flk	all	0.188889	[9.1e+07,9.2e+07)
180	snp47889-scaffold675-869966	3	92407169	92.4072	4.29939	flk	all	0.189583	[9.2e+07,9.3e+07)
181	snp21953-scaffold2156-937429	4	26375046	26.375	3.0538	flk	all	0.185417	[2.6e+07,2.7e+07)
182	snp27609-scaffold295-2481692	4	46646473	46.6465	6.92026	iHS	toggenburg	0.199306	[4.6e+07,4.7e+07)
183	snp5031-scaffold117-1911633	4	70572499	70.5725	6.5457	iHS	alpine	0.215972	[7e+07,7.1e+07)
184	snp5014-scaffold117-1154195	4	71332892	71.3329	7.01779	iHS	alpine	0.216667	[7.1e+07,7.2e+07)
185	snp49184-scaffold701-1525017	4	73664231	73.6642	5.51093	iHS	alpine	0.218056	[7.3e+07,7.4e+07)
186	snp49156-scaffold701-352013	4	74844740	74.8447	5.22801	iHS	alpine	0.21875	[7.4e+07,7.5e+07)
187	snp58478-scaffold950-2304981	4	78105758	78.1058	9.09518	iHS	alpine	0.221528	[7.8e+07,7.9e+07)
188	snp49418-scaffold704-1632423	4	84855944	84.8559	5.71627	iHS	alpine	0.225694	[8.4e+07,8.5e+07)
189	snp49394-scaffold704-639675	4	85875708	85.8757	6.2298	iHS	alpine	0.226389	[8.5e+07,8.6e+07)
190	snp14151-scaffold1566-489322	4	91684215	91.6842	3.91004	xpehh	toggenburgVgalla	0.230556	[9.1e+07,9.2e+07)
191	snp14150-scaffold1566-445177	4	91728911	91.7289	4.02867	xpehh	toggenburgVgalla	0.230556	[9.1e+07,9.2e+07)
192	snp14149-scaffold1566-414466	4	91759869	91.7599	4.29345	xpehh	toggenburgVgalla	0.230556	[9.1e+07,9.2e+07)
193	snp14148-scaffold1566-385160	4	91789356	91.7894	3.9218	xpehh	toggenburgVgalla	0.230556	[9.1e+07,9.2e+07)
194	snp14146-scaffold1566-312127	4	91863410	91.8634	4.22372	xpehh	toggenburgVgalla	0.230556	[9.1e+07,9.2e+07)
195	snp14144-scaffold1566-239909	4	91935431	91.9354	3.96656	xpehh	toggenburgVgalla	0.230556	[9.1e+07,9.2e+07)
196	snp1960-scaffold1055-351704	4	92812560	92.8126	7.05317	iHS	alpine	0.23125	[9.2e+07,9.3e+07)
197	snp55936-scaffold87-177532	4	94259033	94.259	4.62246	xpehh	saanenVgalla	0.232639	[9.4e+07,9.5e+07)
198	snp55940-scaffold87-323762	4	94405984	94.406	6.44021	iHS	alpine	0.232639	[9.4e+07,9.5e+07)
199	snp55958-scaffold87-1058652	4	95140568	95.1406	4.03986	xpehh	toggenburgVgalla	0.233333	[9.5e+07,9.6e+07)
200	snp55960-scaffold87-1145277	4	95227994	95.228	3.84196	xpehh	toggenburgVgalla	0.233333	[9.5e+07,9.6e+07)
201	snp55961-scaffold87-1189203	4	95271808	95.2718	4.32068	xpehh	toggenburgVgalla	0.233333	[9.5e+07,9.6e+07)
202	snp55962-scaffold87-1222120	4	95304711	95.3047	4.35166	xpehh	toggenburgVgalla	0.233333	[9.5e+07,9.6e+07)
203	snp44339-scaffold603-2998950	4	105277656	105.278	6.57389	iHS	alpine	0.240278	[1.05e+08,1.06e+08)
204	snp34451-scaffold405-814373	5	13201598	13.2016	5.63508	iHS	toggenburg	0.218056	[1.3e+07,1.4e+07)
205	snp43318-scaffold577-1254559	5	15295488	15.2955	5.21067	iHS	toggenburg	0.219444	[1.5e+07,1.6e+07)
206	snp57565-scaffold920-49844	5	42108726	42.1087	4.97669	iHS	alpine	0.238194	[4.2e+07,4.3e+07)
207	snp57568-scaffold920-170273	5	42229267	42.2293	5.1102	iHS	alpine	0.238194	[4.2e+07,4.3e+07)
208	snp57569-scaffold920-203637	5	42262510	42.2625	6.124	iHS	alpine	0.238194	[4.2e+07,4.3e+07)
209	snp57570-scaffold920-233027	5	42292064	42.2921	8.05646	iHS	alpine	0.238194	[4.2e+07,4.3e+07)
210	snp57571-scaffold920-266583	5	42325547	42.3255	8.82973	iHS	alpine	0.238194	[4.2e+07,4.3e+07)
211	snp57574-scaffold920-386944	5	42446770	42.4468	6.57771	iHS	alpine	0.238194	[4.2e+07,4.3e+07)
212	snp57575-scaffold920-434644	5	42494415	42.4944	6.39285	iHS	alpine	0.238194	[4.2e+07,4.3e+07)
213	snp33536-scaffold394-506436	5	43065970	43.066	10.6469	iHS	alpine	0.238889	[4.3e+07,4.4e+07)
214	snp51025-scaffold740-197773	5	90046486	90.0465	5.22356	iHS	alpine	0.271528	[9e+07,9.1e+07)
215	snp51022-scaffold740-86044	5	90157928	90.1579	8.28845	iHS	alpine	0.271528	[9e+07,9.1e+07)
216	snp47378-scaffold666-1377963	5	95697011	95.697	6.16793	xpehh	saanenVgalla	0.275	[9.5e+07,9.6e+07)
217	snp17583-scaffold1822-2306	6	15915782	15.9158	5.45902	iHS	alpine	0.261111	[1.5e+07,1.6e+07)
218	snp49768-scaffold710-2248280	6	19020032	19.02	2.99316	flk	all	0.263889	[1.9e+07,2e+07)
219	snp38125-scaffold476-589763	6	24636644	24.6366	4.81552	iHS	alpine	0.267361	[2.4e+07,2.5e+07)
220	snp26742-scaffold281-373269	6	37023063	37.0231	8.95146	iHS	alpine	0.276389	[3.7e+07,3.8e+07)
221	snp41638-scaffold541-3061931	6	53315909	53.3159	7.11559	iHS	alpine	0.2875	[5.3e+07,5.4e+07)
222	snp40054-scaffold511-1101040	6	64197436	64.1974	9.29143	iHS	galla	0.295139	[6.4e+07,6.5e+07)
223	snp57974-scaffold94-397623	6	65720216	65.7202	5.97464	iHS	alpine	0.295833	[6.5e+07,6.6e+07)
224	snp24470-scaffold248-2034613	6	77847993	77.848	3.57479	flk	all	0.304167	[7.7e+07,7.8e+07)
225	snp36207-scaffold433-787868	6	83022313	83.0223	6.30196	iHS	toggenburg	0.308333	[8.3e+07,8.4e+07)
226	snp36223-scaffold433-1442030	6	83683464	83.6835	5.08349	iHS	toggenburg	0.308333	[8.3e+07,8.4e+07)
227	snp36224-scaffold433-1472222	6	83714089	83.7141	7.29162	iHS	toggenburg	0.308333	[8.3e+07,8.4e+07)
228	snp59447-scaffold980-398647	6	86083934	86.0839	6.28945	iHS	toggenburg	0.310417	[8.6e+07,8.7e+07)
229	snp59448-scaffold980-399351	6	86084638	86.0846	5.15698	iHS	alpine	0.310417	[8.6e+07,8.7e+07)
230	snp59463-scaffold980-517776	6	86203724	86.2037	5.82776	iHS	toggenburg	0.310417	[8.6e+07,8.7e+07)
231	snp59512-scaffold980-2175698	6	87856692	87.8567	4.3324	xpehh	toggenburgVgalla	0.311111	[8.7e+07,8.8e+07)
232	snp59513-scaffold980-2205186	6	87885937	87.8859	3.95111	xpehh	toggenburgVgalla	0.311111	[8.7e+07,8.8e+07)
233	snp16460-scaffold1734-175859	6	114380279	114.38	2.86821	flk	all	0.329861	[1.14e+08,1.15e+08)
234	snp9659-scaffold13458-6636	6	116288205	116.288	4.14711	flk	all	0.33125	[1.16e+08,1.17e+08]
235	snp30656-scaffold339-4077527	7	61202161	61.2022	5.38474	iHS	alpine	0.334722	[6.1e+07,6.2e+07)
236	snp29341-scaffold316-2496635	7	85846558	85.8466	9.27117	iHS	saanen	0.351389	[8.5e+07,8.6e+07)
237	snp29337-scaffold316-2351227	7	85993922	85.9939	9.39277	iHS	saanen	0.351389	[8.5e+07,8.6e+07)
238	snp2720-scaffold1079-655080	7	92001864	92.0019	7.12524	iHS	saanen	0.35625	[9.2e+07,9.3e+07)
239	snp39995-scaffold510-1556814	7	102540300	102.54	12.4807	iHS	saanen	0.363194	[1.02e+08,1.03e+08)
240	snp40017-scaffold510-2489707	7	103468743	103.469	10.0794	iHS	saanen	0.363889	[1.03e+08,1.04e+08)
241	snp33287-scaffold391-1017682	8	6038631	6.03863	5.59957	iHS	alpine	0.338194	[6e+06,7e+06)
242	snp28143-scaffold300-6271923	8	42121296	42.1213	3.17985	flk	all	0.363194	[4.2e+07,4.3e+07)
243	snp12176-scaffold1454-1427	8	56000511	56.0005	5.3108	iHS	alpine	0.372917	[5.6e+07,5.7e+07)
244	snp997-scaffold1026-378556	8	70684382	70.6844	8.50679	iHS	alpine	0.382639	[7e+07,7.1e+07)
245	snp32565-scaffold372-504309	8	71581647	71.5816	6.04228	iHS	alpine	0.383333	[7.1e+07,7.2e+07)
246	snp39197-scaffold5-1225361	9	85758334	85.7583	3.18334	flk	all	0.434722	[8.5e+07,8.6e+07)
247	snp25241-scaffold259-7428559	10	47180273	47.1803	5.04347	iHS	toggenburg	0.45	[4.7e+07,4.8e+07)
248	snp25251-scaffold259-7884705	10	47637525	47.6375	4.88013	xpehh	toggenburgVgalla	0.45	[4.7e+07,4.8e+07)
249	snp25252-scaffold259-7916498	10	47669868	47.6699	5.95666	iHS	toggenburg	0.45	[4.7e+07,4.8e+07)
250	snp25252-scaffold259-7916498	10	47669868	47.6699	4.20931	xpehh	toggenburgVgalla	0.45	[4.7e+07,4.8e+07)
251	snp48038-scaffold68-1205820	10	48949051	48.9491	3.9045	xpehh	toggenburgVgalla	0.450694	[4.8e+07,4.9e+07)
252	snp48039-scaffold68-1235596	10	48980133	48.9801	4.07446	xpehh	toggenburgVgalla	0.450694	[4.8e+07,4.9e+07)
253	snp48075-scaffold68-3020562	10	50777613	50.7776	3.9315	xpehh	toggenburgVgalla	0.452083	[5e+07,5.1e+07)
254	snp10202-scaffold1366-656366	10	52128480	52.1285	3.91217	xpehh	toggenburgVgalla	0.453472	[5.2e+07,5.3e+07)
255	snp10200-scaffold1366-592428	10	52192661	52.1927	3.91774	xpehh	toggenburgVgalla	0.453472	[5.2e+07,5.3e+07)
256	snp31041-scaffold343-1606442	10	72819093	72.8191	9.48864	iHS	alpine	0.467361	[7.2e+07,7.3e+07)
257	snp9731-scaffold135-1125693	11	24000106	24.0001	5.36078	iHS	alpine	0.475694	[2.4e+07,2.5e+07)
258	snp53319-scaffold804-1205943	11	97253152	97.2532	3.23178	flk	all	0.526389	[9.7e+07,9.8e+07)
259	snp23256-scaffold2325-133442	12	933311	0.933311	3.21057	flk	all	0.500694	[0,1e+06)
260	snp26854-scaffold2827-566223	12	1307707	1.30771	2.90153	flk	all	0.501389	[1e+06,2e+06)
261	snp31345-scaffold347-900148	12	3120804	3.1208	2.97118	flk	all	0.502778	[3e+06,4e+06)
262	snp28545-scaffold305-1762880	12	11466648	11.4666	2.86061	flk	all	0.508333	[1.1e+07,1.2e+07)
263	snp28544-scaffold305-1725392	12	11505123	11.5051	3.66299	flk	all	0.508333	[1.1e+07,1.2e+07)
264	snp36044-scaffold431-6105749	12	32500272	32.5003	3.38324	flk	all	0.522917	[3.2e+07,3.3e+07)
265	snp30407-scaffold335-852300	12	50676693	50.6767	5.18175	xpehh	saanenVgalla	0.535417	[5e+07,5.1e+07)
266	snp30408-scaffold335-886177	12	50710615	50.7106	5.11362	xpehh	saanenVgalla	0.535417	[5e+07,5.1e+07)
267	snp30409-scaffold335-931312	12	50755609	50.7556	4.98584	xpehh	saanenVgalla	0.535417	[5e+07,5.1e+07)
268	snp41045-scaffold531-209104	12	65527968	65.528	3.32693	flk	all	0.545833	[6.5e+07,6.6e+07)
269	snp24119-scaffold246-617122	12	68098323	68.0983	3.59878	flk	all	0.547917	[6.8e+07,6.9e+07)
270	snp24123-scaffold246-809374	12	68289369	68.2894	3.38107	flk	all	0.547917	[6.8e+07,6.9e+07)
271	snp24159-scaffold246-2362750	12	69852148	69.8521	3.04816	flk	all	0.548611	[6.9e+07,7e+07)
272	snp51633-scaffold758-1784016	13	55995332	55.9953	3.00258	flk	all	0.580556	[5.5e+07,5.6e+07)
273	snp51611-scaffold758-759914	13	57019683	57.0197	3.51122	flk	all	0.581944	[5.7e+07,5.8e+07)
274	snp51604-scaffold758-468102	13	57310878	57.3109	8.6503	iHS	alpine	0.581944	[5.7e+07,5.8e+07)
275	snp48643-scaffold691-194694	13	61713384	61.7134	8.79743	hapflk	all	0.584722	[6.1e+07,6.2e+07)
276	snp48643-scaffold691-194694	13	61713384	61.7134	3.22441	flk	all	0.584722	[6.1e+07,6.2e+07)
277	snp48642-scaffold691-163083	13	61744988	61.745	8.78167	hapflk	all	0.584722	[6.1e+07,6.2e+07)
278	snp24789-scaffold2539-9319	13	62210640	62.2106	8.73831	hapflk	all	0.585417	[6.2e+07,6.3e+07)
279	snp27797-scaffold298-41343	13	62273579	62.2736	8.73559	hapflk	all	0.585417	[6.2e+07,6.3e+07)
280	snp6538-scaffold1231-784814	13	62434614	62.4346	8.75637	hapflk	all	0.585417	[6.2e+07,6.3e+07)
281	snp6537-scaffold1231-750376	13	62468945	62.4689	8.7557	hapflk	all	0.585417	[6.2e+07,6.3e+07)
282	snp6536-scaffold1231-692487	13	62527159	62.5272	8.84317	hapflk	all	0.585417	[6.2e+07,6.3e+07)
283	snp6535-scaffold1231-657117	13	62562825	62.5628	8.87336	hapflk	all	0.585417	[6.2e+07,6.3e+07)
284	snp6533-scaffold1231-581545	13	62638256	62.6383	8.87934	hapflk	all	0.585417	[6.2e+07,6.3e+07)
285	snp6532-scaffold1231-540159	13	62680003	62.68	8.88006	hapflk	all	0.585417	[6.2e+07,6.3e+07)
286	snp6531-scaffold1231-502221	13	62717765	62.7178	8.87496	hapflk	all	0.585417	[6.2e+07,6.3e+07)
287	snp6530-scaffold1231-438108	13	62783647	62.7836	8.87513	hapflk	all	0.585417	[6.2e+07,6.3e+07)
288	snp6529-scaffold1231-400642	13	62821105	62.8211	8.89493	hapflk	all	0.585417	[6.2e+07,6.3e+07)
289	snp6528-scaffold1231-360622	13	62861012	62.861	8.89752	hapflk	all	0.585417	[6.2e+07,6.3e+07)
290	snp6527-scaffold1231-320179	13	62900107	62.9001	8.90477	hapflk	all	0.585417	[6.2e+07,6.3e+07)
291	snp6526-scaffold1231-267192	13	62951142	62.9511	9.025	hapflk	all	0.585417	[6.2e+07,6.3e+07)
292	snp6525-scaffold1231-224623	13	62993708	62.9937	9.05004	hapflk	all	0.585417	[6.2e+07,6.3e+07)
293	snp6524-scaffold1231-179272	13	63039659	63.0397	9.01606	hapflk	all	0.586111	[6.3e+07,6.4e+07)
294	snp6523-scaffold1231-142303	13	63076910	63.0769	8.9597	hapflk	all	0.586111	[6.3e+07,6.4e+07)
295	snp6522-scaffold1231-103243	13	63117582	63.1176	8.76114	hapflk	all	0.586111	[6.3e+07,6.4e+07)
296	snp22755-scaffold227-86330	14	49636345	49.6363	8.20038	iHS	saanen	0.618056	[4.9e+07,5e+07)
297	snp22759-scaffold227-215488	14	49765946	49.7659	5.29428	iHS	toggenburg	0.618056	[4.9e+07,5e+07)
298	snp51159-scaffold75-216092	14	51752148	51.7521	5.56571	iHS	toggenburg	0.619444	[5.1e+07,5.2e+07)
299	snp58875-scaffold963-931733	14	58836737	58.8367	5.49526	iHS	toggenburg	0.624306	[5.8e+07,5.9e+07)
300	snp12458-scaffold1476-308044	14	61814380	61.8144	5.08981	iHS	toggenburg	0.626389	[6.1e+07,6.2e+07)
301	snp40414-scaffold516-480259	15	6606588	6.60659	3.91641	flk	all	0.629861	[6e+06,7e+06)
302	snp18498-scaffold187-1384514	15	12385268	12.3853	2.93659	flk	all	0.634028	[1.2e+07,1.3e+07)
303	snp42937-scaffold57-3901745	15	20174073	20.1741	3.96745	xpehh	toggenburgVgalla	0.639583	[2e+07,2.1e+07)
304	snp54681-scaffold837-12959	15	22655373	22.6554	3.92029	xpehh	toggenburgVgalla	0.640972	[2.2e+07,2.3e+07)
305	snp54682-scaffold837-59896	15	22702593	22.7026	4.0118	xpehh	toggenburgVgalla	0.640972	[2.2e+07,2.3e+07)
306	snp54683-scaffold837-94165	15	22736123	22.7361	5.77206	iHS	toggenburg	0.640972	[2.2e+07,2.3e+07)
307	snp54683-scaffold837-94165	15	22736123	22.7361	4.87509	xpehh	toggenburgVgalla	0.640972	[2.2e+07,2.3e+07)
308	snp54684-scaffold837-125682	15	22768501	22.7685	5.48579	iHS	toggenburg	0.640972	[2.2e+07,2.3e+07)
309	snp54684-scaffold837-125682	15	22768501	22.7685	5.13732	xpehh	toggenburgVgalla	0.640972	[2.2e+07,2.3e+07)
310	snp54685-scaffold837-160587	15	22803524	22.8035	4.55865	xpehh	toggenburgVgalla	0.640972	[2.2e+07,2.3e+07)
311	snp54687-scaffold837-244226	15	22887924	22.8879	5.03798	xpehh	toggenburgVgalla	0.640972	[2.2e+07,2.3e+07)
312	snp54688-scaffold837-282850	15	22927058	22.9271	4.86189	xpehh	toggenburgVgalla	0.640972	[2.2e+07,2.3e+07)
313	snp54692-scaffold837-503507	15	23146535	23.1465	4.03197	xpehh	toggenburgVgalla	0.641667	[2.3e+07,2.4e+07)
314	snp54693-scaffold837-535504	15	23178933	23.1789	4.32975	xpehh	toggenburgVgalla	0.641667	[2.3e+07,2.4e+07)
315	snp54694-scaffold837-595190	15	23238825	23.2388	5.10186	xpehh	toggenburgVgalla	0.641667	[2.3e+07,2.4e+07)
316	snp54695-scaffold837-625690	15	23269625	23.2696	5.06269	iHS	toggenburg	0.641667	[2.3e+07,2.4e+07)
317	snp54695-scaffold837-625690	15	23269625	23.2696	4.61123	xpehh	toggenburgVgalla	0.641667	[2.3e+07,2.4e+07)
318	snp54709-scaffold837-1316009	15	23964340	23.9643	5.26751	iHS	toggenburg	0.641667	[2.3e+07,2.4e+07)
319	snp54716-scaffold837-1682627	15	24331452	24.3315	6.12666	iHS	toggenburg	0.642361	[2.4e+07,2.5e+07)
320	snp54731-scaffold837-2341099	15	24992022	24.992	5.87317	iHS	toggenburg	0.642361	[2.4e+07,2.5e+07)
321	snp54739-scaffold837-2657136	15	25307741	25.3077	6.29123	iHS	toggenburg	0.643056	[2.5e+07,2.6e+07)
322	snp54739-scaffold837-2657136	15	25307741	25.3077	3.90699	xpehh	toggenburgVgalla	0.643056	[2.5e+07,2.6e+07)
323	snp54740-scaffold837-2685977	15	25336410	25.3364	5.56335	iHS	toggenburg	0.643056	[2.5e+07,2.6e+07)
324	snp12332-scaffold1464-684472	16	24217920	24.2179	3.23502	flk	all	0.684028	[2.4e+07,2.5e+07)
325	snp17253-scaffold18-1306509	16	26146881	26.1469	6.30634	iHS	alpine	0.685417	[2.6e+07,2.7e+07)
326	snp17299-scaffold18-3285314	16	28120873	28.1209	3.25987	flk	all	0.686806	[2.8e+07,2.9e+07)
327	snp17304-scaffold18-3513530	16	28342135	28.3421	3.25597	flk	all	0.686806	[2.8e+07,2.9e+07)
328	snp55876-scaffold869-259105	16	30964286	30.9643	2.94409	flk	all	0.688194	[3e+07,3.1e+07)
329	snp6470-scaffold123-470755	16	34115584	34.1156	5.57998	iHS	alpine	0.690972	[3.4e+07,3.5e+07)
330	snp4660-scaffold1150-491044	17	25202958	25.203	7.45887	iHS	saanen	0.726389	[2.5e+07,2.6e+07)
331	snp14460-scaffold1578-527650	17	33736124	33.7361	3.47552	flk	all	0.731944	[3.3e+07,3.4e+07)
332	snp35569-scaffold428-3011271	17	39211585	39.2116	3.13212	flk	all	0.736111	[3.9e+07,4e+07)
333	snp9030-scaffold1328-1396397	19	28638929	28.6389	3.03573	flk	all	0.811806	[2.8e+07,2.9e+07)
334	snp28411-scaffold303-2126058	19	32160797	32.1608	5.98183	iHS	alpine	0.814583	[3.2e+07,3.3e+07)
335	snp37956-scaffold470-67071	19	53728122	53.7281	2.92217	flk	all	0.829167	[5.3e+07,5.4e+07)
336	snp43242-scaffold575-2323682	20	15270316	15.2703	7.2273	iHS	alpine	0.844444	[1.5e+07,1.6e+07)
337	snp45355-scaffold62-777902	20	28108949	28.1089	5.19064	iHS	alpine	0.853472	[2.8e+07,2.9e+07)
338	snp45363-scaffold62-1103795	20	28435222	28.4352	7.96809	iHS	saanen	0.853472	[2.8e+07,2.9e+07)
339	snp45375-scaffold62-1690625	20	29024211	29.0242	7.82144	iHS	saanen	0.854167	[2.9e+07,3e+07)
340	snp45380-scaffold62-1920836	20	29244244	29.2442	9.12886	iHS	saanen	0.854167	[2.9e+07,3e+07)
341	snp45422-scaffold62-3700642	20	31031619	31.0316	9.84809	iHS	saanen	0.855556	[3.1e+07,3.2e+07)
342	snp30120-scaffold330-1306870	20	31783785	31.7838	6.01655	iHS	alpine	0.855556	[3.1e+07,3.2e+07)
343	snp48814-scaffold694-1346647	20	34455098	34.4551	6.15531	iHS	alpine	0.857639	[3.4e+07,3.5e+07)
344	snp44669-scaffold607-497344	20	37487197	37.4872	9.27483	iHS	saanen	0.859722	[3.7e+07,3.8e+07)
345	snp14045-scaffold1557-284528	20	40077011	40.077	8.31607	iHS	saanen	0.861806	[4e+07,4.1e+07)
346	snp46238-scaffold637-4159215	20	42218621	42.2186	5.38193	iHS	alpine	0.863194	[4.2e+07,4.3e+07)
347	snp33965-scaffold40-1008735	20	52890909	52.8909	3.99186	xpehh	toggenburgVgalla	0.870139	[5.2e+07,5.3e+07)
348	snp42537-scaffold563-626677	20	59035563	59.0356	3.01061	flk	all	0.875	[5.9e+07,6e+07)
349	snp23359-scaffold2336-447791	20	67442916	67.4429	7.45288	iHS	saanen	0.880556	[6.7e+07,6.8e+07)
350	snp8718-scaffold1311-74456	21	30645916	30.6459	5.86594	iHS	toggenburg	0.896528	[3e+07,3.1e+07)
351	snp6482-scaffold1230-144279	21	33256086	33.2561	5.16785	iHS	toggenburg	0.898611	[3.3e+07,3.4e+07)
352	snp11037-scaffold1395-2262213	21	34611084	34.6111	5.99915	iHS	toggenburg	0.899306	[3.4e+07,3.5e+07)
353	snp38837-scaffold492-3058356	21	40215074	40.2151	5.15053	iHS	toggenburg	0.903472	[4e+07,4.1e+07)
354	snp13300-scaffold1513-205838	22	49945211	49.9452	5.49828	xpehh	saanenValpine	0.951389	[4.9e+07,5e+07)
355	snp12831-scaffold1497-609604	22	50755644	50.7556	7.1295	iHS	saanen	0.952083	[5e+07,5.1e+07)
356	snp12832-scaffold1497-670147	22	50815010	50.815	5.59613	xpehh	saanenValpine	0.952083	[5e+07,5.1e+07)
357	snp12833-scaffold1497-708883	22	50853791	50.8538	6.17486	xpehh	saanenValpine	0.952083	[5e+07,5.1e+07)
358	snp12834-scaffold1497-753436	22	50898046	50.898	6.64117	xpehh	saanenValpine	0.952083	[5e+07,5.1e+07)
359	snp12834-scaffold1497-753436	22	50898046	50.898	4.88919	xpehh	saanenVgalla	0.952083	[5e+07,5.1e+07)
360	snp12835-scaffold1497-799199	22	50943494	50.9435	5.65364	xpehh	saanenValpine	0.952083	[5e+07,5.1e+07)
361	snp12835-scaffold1497-799199	22	50943494	50.9435	4.71392	xpehh	saanenVgalla	0.952083	[5e+07,5.1e+07)
362	snp12836-scaffold1497-829921	22	50973318	50.9733	5.6584	xpehh	saanenValpine	0.952083	[5e+07,5.1e+07)
363	snp12837-scaffold1497-864303	22	51007712	51.0077	5.43696	xpehh	saanenVgalla	0.952778	[5.1e+07,5.2e+07)
364	snp12838-scaffold1497-895539	22	51038886	51.0389	5.01516	xpehh	saanenVgalla	0.952778	[5.1e+07,5.2e+07)
365	snp12840-scaffold1497-954539	22	51098309	51.0983	5.62812	xpehh	saanenVgalla	0.952778	[5.1e+07,5.2e+07)
366	snp12841-scaffold1497-1032419	22	51176442	51.1764	6.19214	xpehh	saanenVgalla	0.952778	[5.1e+07,5.2e+07)
367	snp12842-scaffold1497-1066599	22	51211244	51.2112	5.88904	xpehh	saanenVgalla	0.952778	[5.1e+07,5.2e+07)
368	snp19055-scaffold1912-946836	22	54907504	54.9075	3.30673	flk	all	0.954861	[5.4e+07,5.5e+07)
369	snp11450-scaffold1417-574723	23	32547390	32.5474	3.45117	flk	all	0.98125	[3.2e+07,3.3e+07)
370	snp47822-scaffold673-1343934	23	34915088	34.9151	8.92796	iHS	galla	0.982639	[3.4e+07,3.5e+07)
371	snp47830-scaffold673-1651381	23	35222192	35.2222	11.0884	iHS	galla	0.983333	[3.5e+07,3.6e+07)
372	snp24999-scaffold2570-5047	24	765324	0.765324	3.01163	flk	all	1.00069	[0,1e+06)
373	snp665-scaffold102-1366302	24	20444937	20.4449	3.28934	flk	all	1.01458	[2e+07,2.1e+07)
374	snp8779-scaffold1314-1418263	25	12109478	12.1095	3.02523	flk	all	1.05069	[1.2e+07,1.3e+07)
375	snp23651-scaffold239-94544	25	23421968	23.422	2.92324	flk	all	1.05833	[2.3e+07,2.4e+07)
376	snp31449-scaffold3488-54845	26	1267871	1.26787	3.00106	flk	all	1.08472	[1e+06,2e+06)
377	snp19872-scaffold1992-240155	26	10881034	10.881	4.07059	xpehh	toggenburgVgalla	1.09097	[1e+07,1.1e+07)
378	snp19917-scaffold1992-2152707	26	12802384	12.8024	4.9138	iHS	toggenburg	1.09236	[1.2e+07,1.3e+07)
379	snp19919-scaffold1992-2251393	26	12898771	12.8988	4.91107	iHS	toggenburg	1.09236	[1.2e+07,1.3e+07)
380	snp18579-scaffold1878-601002	26	13833860	13.8339	6.74981	iHS	toggenburg	1.09306	[1.3e+07,1.4e+07)
381	snp47541-scaffold67-1849421	26	16279850	16.2798	5.61632	iHS	toggenburg	1.09514	[1.6e+07,1.7e+07)
382	snp47545-scaffold67-2041958	26	16479468	16.4795	4.97862	iHS	toggenburg	1.09514	[1.6e+07,1.7e+07)
383	snp47546-scaffold67-2080794	26	16518472	16.5185	3.9354	xpehh	toggenburgVgalla	1.09514	[1.6e+07,1.7e+07)
384	snp47553-scaffold67-2386252	26	16824075	16.8241	3.88886	xpehh	toggenburgVgalla	1.09514	[1.6e+07,1.7e+07)
385	snp47555-scaffold67-2462696	26	16900409	16.9004	4.46872	xpehh	toggenburgVgalla	1.09514	[1.6e+07,1.7e+07)
386	snp47556-scaffold67-2509157	26	16947347	16.9473	3.94661	xpehh	toggenburgVgalla	1.09514	[1.6e+07,1.7e+07)
387	snp47571-scaffold67-3115757	26	17552953	17.553	6.23372	iHS	toggenburg	1.09583	[1.7e+07,1.8e+07)
388	snp47579-scaffold67-3442876	26	17880853	17.8809	5.36306	iHS	toggenburg	1.09583	[1.7e+07,1.8e+07)
389	snp47581-scaffold67-3535492	26	17973373	17.9734	4.9127	iHS	toggenburg	1.09583	[1.7e+07,1.8e+07)
390	snp47590-scaffold67-3920657	26	18358440	18.3584	6.00549	iHS	toggenburg	1.09653	[1.8e+07,1.9e+07)
391	snp47592-scaffold67-3987157	26	18424664	18.4247	5.94074	iHS	toggenburg	1.09653	[1.8e+07,1.9e+07)
392	snp47594-scaffold67-4073028	26	18510383	18.5104	3.86804	xpehh	toggenburgVgalla	1.09653	[1.8e+07,1.9e+07)
393	snp47595-scaffold67-4104311	26	18541780	18.5418	4.68271	xpehh	toggenburgVgalla	1.09653	[1.8e+07,1.9e+07)
394	snp47596-scaffold67-4134724	26	18572258	18.5723	4.45041	xpehh	toggenburgVgalla	1.09653	[1.8e+07,1.9e+07)
395	snp47598-scaffold67-4230442	26	18667341	18.6673	4.12369	xpehh	toggenburgVgalla	1.09653	[1.8e+07,1.9e+07)
396	snp47599-scaffold67-4269823	26	18706693	18.7067	5.12146	iHS	toggenburg	1.09653	[1.8e+07,1.9e+07)
397	snp47600-scaffold67-4304030	26	18740895	18.7409	4.9352	iHS	toggenburg	1.09653	[1.8e+07,1.9e+07)
398	snp47600-scaffold67-4304030	26	18740895	18.7409	4.32899	xpehh	toggenburgVgalla	1.09653	[1.8e+07,1.9e+07)
399	snp47604-scaffold67-4466830	26	18903917	18.9039	5.92138	iHS	toggenburg	1.09653	[1.8e+07,1.9e+07)
400	snp13745-scaffold1532-143089	26	41254418	41.2544	3.19935	flk	all	1.1125	[4.1e+07,4.2e+07)
401	snp55163-scaffold847-2178102	26	44609097	44.6091	2.86157	flk	all	1.11458	[4.4e+07,4.5e+07)
402	snp36501-scaffold439-1177018	27	9556271	9.55627	3.29998	flk	all	1.13194	[9e+06,1e+07)
403	snp18626-scaffold1881-814751	27	9945002	9.945	5.39364	iHS	toggenburg	1.13194	[9e+06,1e+07)
404	snp16594-scaffold175-167165	28	21446018	21.446	4.2622	flk	all	1.18194	[2.1e+07,2.2e+07)
