# Supplementary material for: Selection Signature Analyses Revealed Genes Associated With Adaptation, Production, and Reproduction in Selected Goat Breeds in Kenya
Source: Front Genet. 2022 Apr 21;13:858923. doi: 10.3389/fgene.2022.858923 (PMC9068939; doi:10.3389/fgene.2022.858923)
Supplement: Supplementary file 6 [file Table5.XLSX]

## Sheet: GOTERM_MF_DIRECT
Table S: Significantly presented Gene Ontology term Molecular Function (GOTERM_MF_DIRECT)
	GOTERM		Genes	Count	%	P-Value	Benjamini
1	GO:0004415	hyalurononglucosaminidase activity	HYAL1, HYAL2, HYAL3	3	3.3	0.00054	0.11
2	GO:0019003	GDP binding	GNAT1, RAB22A, PCK1, RHOA	4	4.4	0.005	0.46
3	GO:0005525	GTP binding	GNAI1, GNAT1, GMPPB, RAB22A, FPGT, PCK1, RHOA	7	7.8	0.0088	0.46
4	GO:0033906	hyaluronoglucuronidase activity	HYAL2, HYAL3	2	2.2	0.0089	0.46
5	GO:0008289	lipid binding	BPIFB2, BPIFB3, BPIFB4, BPIFB6	4	4.4	0.047	1
6	GO:0019001	guanyl nucleotide binding	GNAI2, GNAT1	2	2.2	0.048	1
7	GO:0008168	methyltransferase activity	DNMT3B, METTL15, TYW3	3	3.3	0.075	1
8		G-protein beta/gamma-subunit complex binding	GNAI2, GNAT1	2	2.2	0.094	1
